# Supplementary material for: Effects of osteopathic manipulative treatment on maternal-fetal hemodynamics in third trimester pregnant women: A prospective study
Source: PLoS One. 2024 Mar 20;19(3):e0300514. doi: 10.1371/journal.pone.0300514 (PMC10954147; doi:10.1371/journal.pone.0300514)
Supplement: S1 Data — (XLSX) [file pone.0300514.s002.xlsx]

## Sheet: Planilha1
Table: artery PI, vital signs, and clinical data of pregnant women before and after OMT
Patient	OMT date	age	color	marital status	BMIᵌ	GA	normotense	GH	CH	PE	infection disease	GDM	alloimmunization	Psychiatric condition/anxiety	Neurological disease²	Systolic BP before 0MT-sitting	Diastolic BP before 0MT-sitting	HR	Systolic BP before 0MT-supine	Diastolic BP before 0MT-supine	HR	Systolic BP before 0MT- LLR	Diastolic BP before 0MT- LLR	HR	oximeter	Umbilical artery PI 1 before OMT	Umbilical artery PI 2 before OMT	Umbilical artery PI 3 before OMT	middle cerebral artery PI 1	middle cerebral artery PI 2	middle cerebral artery PI 3	right uterine artery PI 1	right uterine artery PI 2	right uterine artery PI 3	left uterine artery PI 1	left uterine artery PI 2	left uterine artery PI 3	Systolic BP after 0MT-sitting	Diastolic BP after 0MT-sitting	HR	Systolic BP after 0MT-supine	Diastolic BP after 0MT-supine	HR	Systolic BP after 0MT-LLR	Diastolic BP after 0MT-LLR	HR	oximeter	Umbilical artery PI 1 after OMT	Umbilical artery PI 2 after OMT
1	2022-06-03	24 y	white	single	30kg/m²	38	yes					yes				113	83	103	110	84	97	110	84	98	99	0.91	1.01	1.08	1.05	1.15	1.24	1.51	1.13	0.96	1.1	1.11	1.08	111	93	82	103	83	90	111	89	75	99	0.57	0.76
2	2022-03-25	36 y	white	single	35kg/m²	34	yes									113	82	88	116	87	89	110	76	74	99	0.79	0.87	0.91	1.36	1.37	1.64	0.97	1.08	0.82	0.66	0.57	0.63	109	77	77	117	84	78	110	81	76	99	0.84	0.89
3	2022-08-02	21 y	brown	married	26kg/m²	33	yes									96	75	111	107	67	83	98	65	81	99	0.68	0.63	0.68	1.7	2.2	2.33	0.7	0.72	0.7	0.63	0.52	0.62	98	71	93	100	74	92	95	69	99	99	0.62	0.7
4	2022-06-28	35 y	white	married	27kg/m²	37			yes							121	79	72	121	80	72	117	77	70	99	0.77	0.92	0.96	1.23	1.3	1.24	0.77	0.9	0.8	1.36	1.48	1.56	118	73	69	117	75	65	108	72	63	99	1	0.93
5	2022-05-24	27 y	white	married	28kg/m²	35	yes									98	69	96	102	65	90	90	68	85	98	0.61	0.76	0.58	1.67	1.55	1.44	0.63	0.63	0.63	0.78	0.8		99	69	86	94	68	94	85	65	82	98	0.87	0.92
6	2022-02-15	20 y	white	single	35kg/m²	31		yes								138	95	81	130	88	75	112	90	73	99	1.16	1.12	1.08	1.26	1.37	1.32	1.4	1.28	1.25	1.94	1.83	2.12	142	98	78	132	92	70	129	92	83	99	1.24	1.28
7	2022-02-11	39 y	white	married	23kg/m²	33	yes									99	68	66	103	59	68	106	61	66	99	1	1.07	0.78	1.64	2.02	2.02	0.71	0.73	0.85	1.15	1.03	1.19	103	72	68	97	66	65	101	66	69	99	0.77	0.77
8	2021-08-21	44 y	brown	married	31kg/m²	29			yes	yes	syphilis	yes	yes			137	94	98	137	94	104	137	94	93	98	0.9	1.07	1.07	2.45	2.3	2.49	0.82	0.9	0.9	0.67	0.81	0.8	129	83	85	129	83	81	129	83	85	99	1.06	1.11
9	2021-11-23	24 y	black	single	32kg/m²	40	yes									98	84	85	109	76	84	92	72	82	99	0.53			1.78			0.45				0.99		107	68	70	122	75	74	100	74	79	99	0.61
10	2021-08-25	24 y	white	married	28kg/m²	39	yes									104	66	99	102	69	86	109	69	95	99	0.46	0.65	0.59	1.89	1.87	1.56	0.62	0.64	0.53	0.6	0.56	0.51	108	66	83	106	65	95	104	72	92	95	0.65	0.74
11	2022-07-05	18 y	black	single	46 kg/m²	36		yes								140	113	80	136	113	72	143	117	66	98	1.11	0.96	0.92	1.13	1.58								136	102	62	134	104	75	155	111	66	99	0.9	1.04
12	2022-04-12	39 y	brown	married	35kg/m²	39		yes			HIV			yes		116	82	74	110	76	74	107	78	73	99	0.88	0.84	0.84	0.99	1.07	1.17	0.51	0.67	0.8	2	1.9	1.94	123	81	74	109	76	75	103	77	77	99	0.8	0.83
13	2022-07-19	39 y	brown	single	37kg/m²	36	yes									110	88	86	102	80	84	103	84	85	99	0.88	0.9	0.84	2.09	2.41	2.04	0.39	0.45	0.4	0.26	0.17	0.2	96	78	81	92	80	82	113	82	86	99	0.89	0.88
14	2021-12-10	31 y	brown	single	35kg/m²	34		yes								125	78	93	120	78	90	118	81	93	99	0.89	0.92	0.85	2.22	2.19	1.94	0.82	0.75	0.82	0.86	0.9	0.9	121	80	88	117	79	88	117	80	87	99	0.86	0.86
15	2022-04-19	21 y	black	single	36kg/m²	39	yes					yes				120	87	96	118	80	97	113	85	97	99	0.55	0.79	0.77	2.08	1.63	1.32	0.61	0.67	0.61	0.55	0.63	0.59	120	84	91	111	80	98	110	77	90	99	0.74	0.78
16	2022-02-08	28 y	white	married	25kg/m²	33	yes									95	74	76	101	67	76	100	65	75	98	1.06	1.02	1.02	2.83	2.71	2.2	1.62	2.06	2.27	0.93	0.76	0.89	90	64	79	90	64	70	91	65	77	99	0.86	0.9
17	2022-02-18	33 y	black	married	33kg/m²	28			yes							107	85	86	103	85	104	109	82	94	98	0.97	0.87	0.94	1.81	2.05	2.13	0.65	0.55	0.47	0.39	0.3	0.3	102	66	91	107	82	108	105	84	93	99	0.72	0.78
18	2022-06-07	27 y	white	single	29 kg/m²	37	yes									103	71	99	110	71	89	115	72	78	98				1.82	1.77	1.84	0.64	0.79	0.61	0.46	0.45	0.46	119	73	92	108	73	97	109	74	91	98	0.77	0.73
19	2022-04-05	35 y	black	single	23kg/m²	28	yes					yes				99	70	84	98	66	81	98	69	83	99	0.85	0.94	1.04	1.89	1.78	1.95	0.72	0.6	0.65	0.64	0.57	0.63	99	69	80	100	67	74	93	65	78	99	0.98	1.08
20	2022-06-05	28 y	white	married	28kg/m²	37		yes						yes		124	102	117	136	102	106	131	108	112	99	0.82	0.75	0.94	1.58	1.73	1.27	0.57	0.75	0.46	0.36	0.69	0.43	125	94	104	130	100	101	132	102	104	99	0.94	0.96
21	2022-06-06	29 y	white	married	30kg/m²	37	yes									98	78	103	105	75	88	98	72	84	99	0.79	0.93	0.72	0.77	1.94	1.7	0.85	0.86	0.88	1.68	1.72	1.64	100	75	79	108	77	81	103	77	79	99	0.63	0.76
22	2022-06-22	24 y	brown	single	21,5kg/m²	37	yes									79	55	70	76	53	64	90	51	71	99	0.92	0.84	0.97	2.33	2.24	3.05	0.69	0.48	0.73	0.97	1.08	1.07	89	67	72	81	61	75	84	59	71	99	0.85	0.73
23	2022-07-01	22 y	white	married	33kg/m²	36			yes							118	92	89	108	81	82	106	94	95	98	0.94	0.69	1.02	2.37	2.37	2.23	1.05	1.32	1.05	0.54	0.44	0.63	124	88	88	117	86	85	119	81	79	98	0.82	0.85
24	2022-02-08	22 y	brown	single	kg/m²	29	yes									89	66	75	102	69	75	99	67	75	99	1.07	1.28	1.21	2.87	2.46	2.14	0.66	0.76	0.64	0.72	0.75	1.06	95	63	65	92	62	65	91	67	71	99	1.16	1.25
25	2021-12-10	25 y	brown	single	35kg/m²	35	yes					yes				105	74	74	105	76	76	102	79	81	99	0.68	0.83	0.74	1.88	2.09	1.94	0.56	0.54	0.43	0.51	0.55	0.56	111	82	72	108	83	77	105	81	79	99	0.72	0.41
26	2022-05-06	29 y	white	single	32kg/m²	32	yes					yes				101	68	105	94	74	118	99	78	115	99	0.71	0.81	0.79	2.17	2	1.78	0.69	0.69	0.63	0.83	0.95	0.87	90	76	106	98	77	101	95	72	99	99	0.73	0.69
27	2021-11-23	22 y	brown	single	34kg/m²	39	yes								epilepsy	112	74	72	108	73	70	118	72	70	98	0.6	0.65	0.63	1.43	1.42	1.23	0.56	0.45	0.48	0.54	0.56	0.7	120	72	68	122	75	64	121	73	66	99	0.6	0.59
28	2021-11-04	36 y	brown	single	31kg/m²	28		yes		yes	toxoplasmosis	yes				150	97	92	144	94	90	154	98	74	99	0.87	1	0.89	1.89	2.09	1.8	1.84	2.08	1.8	0.79	0.78	0.65	147	95	76	140	97	92	145	92	84	99	0.75	0.74
29	2021-11-09	31 y	brown	single	33kg/m²	34	yes									127	86	75	130	93	84	121	81	79	98	0.97	0.96	0.97	2.08	2.08	2.49	0.44	0.47	0.48	0.9	0.65	0.69	125	85	82	117	81	78	124	85	84	98	1.02	1.1
30	2021-12-03	34 y	white	single	30kg/m²	35		yes								123	97	86	127	86	80	117	88	87	99	1.09	0.99	1.25	1.95	1.64	1.81	0.53	0.63	0.43	1.1	1.05	1.08	125	90	79	119	91	79	121	82	80	99	1.13	0.61
31	2021-09-28	43 y	white	married	29kg/m²	35	yes					yes				113	84	95	101	78	89	100	80	84	98	0.86	0.67	0.65	1.69	1.25	1.48	0.56	0.55	0.33	0.56	0.55	0.65	111	82	92	102	76	83	106	78	91	99	0.73	0.66
32	2021-11-05	34 y	brown	married	31kg/m²	30	yes					yes				111	78	87	108	73	75	101	71	82	99	1.13	0.92	0.99	1.76	2.27	2.09	0.98	0.84	0.82	0.67	0.67	0.69	113	74	80	100	68	79	120	70	74	98	0.96	0.98
33	2022-05-10	29 y	white	single	30 kg/m²	32	yes									100	70	89	111	76	90	104	73	84	96	1.23	1.16	0.98	2.76	2.71	2.27	0.47	0.45	0.43	0.72	0.87	0.77	107	72	92	105	71	75	112	75	82	98	0.98	0.93
34	2022-08-02	28 y	white	married	27kg/m²	33	yes									102	72	87	103	71	72	102	69	72	98	0.78	0.85	0.75	2.06	2.09	2.22	0.72	0.66	0.64	1.08	1.24	1.19	106	67	67	103	69	64	106	68	66	99	0.92	1.26
35	2022-05-17	38 y	white	single	27kg/m²	39	yes				toxoplasmosis and HIV			yes		103	79	58	107	76	92	117	83	88	98	1.08	0.92	1.09	1.97	1.97	1.86	0.72	0.66	0.63	0.5	0.62	0.61	113	81	84	102	74	92	120	77	76	98	0.94	0.98
36	2021-11-26	25 y	brown	single	25kg/m²	36	yes									87	60	86	95	64	83	80	62	85	98	0.85	0.84	0.85	1.92	2.53	1.78	0.73	0.61	0.77	0.75	0.58	0.7	96	67	89	107	74	93	101	70	81	99	0.82	0.89
37	2022-02-22	30 y	brown	single	25kg/m²	32	yes						yes			110	77	91	110	67	86	101	74	86	98	0.96	0.89	0.82	2.2	1.89	1.98	1.58	1.4	1.36	0.73	0.72	0.75	115	71	94	88	66	81	106	73	88	98	0.91	1.03
38	2022-04-19	33 y	white	married	33kg/m²	36	yes									99	77	87	104	79	90	89	70	86	98	0.74	0.88	0.94	1.28	1.58	1.41	0.75	0.89	0.81	0.94	0.87	0.84	105	74	88	108	83	86	112	80	83	98	0.58	0.68
39	2022-08-09	39 y	brown	married	kg/m²	36	yes							yes		96	70	82	100	71	79	101	71	83	99													99	75	78	96	73	86	122	92	52	98
40	2022-02-01	39 y	black	single	29kg/m²	35	yes							yes		93	74	101	108	73	76	98	73	93	99	0.94	0.98	0.93	1.82	1.66	1.57	0.53	0.47	0.56	0.59	0.61	0.69	91	69	89	102	70	73	98	73	81	99	1.01	0.9
41	2022-04-26	23 y	white	single	29kg/m²	28	yes						yes			104	79	100	113	73	96	108	74	91	99	1.44	1.36	1.26	3.45	3.68	3.77	0.75	0.81	0.81	1.08	1.14	1.07	110	74	92	111	73	89	117	84	102	99	0.92	1.1
42	2022-03-15	27 y	white	married	47kg/m²	33			yes				yes			111	75	102	112	88	107	109	75	105	98	0.88	0.93	0.96	2.18	2.01	2.02	1.27	1.19	1.12	1.38	1.31	1.32	105	70	95	105	69	103	91	57	96	99	0.92	0.9
43	2022-05-03	30 y	black	married	36kg/m²	38			yes							118	78	77	110	80	84	122	79	72	97	0.83	0.77	0.66	1.68	1.61	1.52	0.67	0.63	0.58	0.92	0.74	0.72	119	80	68	108	87	83	135	112	68	98	0.76	0.75
44	2022-06-28	23 y	white	single	26kg/m²	33		yes						yes		108	77	86	114	76	78	113	75	73	99	1.36	1.33	1.34	2.28	2.54	2.28	0.93	0.72	0.82	1	0.82	0.73	109	77	80	104	71	75	118	77	77	98	1.25	1.19
45	2022-08-02	30 y	white	married	25kg/m²	34	yes						yes			92	61	85	90	52	75	98	64	82	99	0.97	0.84	0.93	3.07	2.21	2.36	0.72	0.83	0.72	0.72	0.7	0.58	99	67	82	95	70	84	94	66	85		0.78	0.88
46	2022-03-25	27 y	white	single	41kg/m²	37		yes				yes		yes		115	89	82	119	88	67	117	95	63	99	0.64	0.54	0.55	1.48	1.88		0.64	0.56	0.54	0.63	0.75	0.65	115	87	64	131	94	57	125	89	55	99	0.8	0.74
47	2022-05-17	35 y	brown	married	31kg/m²	38	yes					yes				117	77	90	104	71	85	101	74	91	98	0.9	0.9	0.87	1.91	1.79	1.68	0.58	0.83	0.82	0.76	0.76	0.56	112	72	82	93	73	94	103	69	84	99	0.85	0.83
48	2022-01-25	34 y	white	married	33kg/m²	38			yes	yes						129	90	69	140	91	74	140	96	68	99	0.74	0.74	0.7	1.25	1.11	1.32	0.68	0.6	0.65	0.76	0.65	0.63	134	87	64	128	93	92	132	89	66	99	0.69	0.8
49	2022-03-29	25 y	white	married	30kg/m²	38	yes									122	105	93	109	80	86	106	77	79	99	0.74	0.8	0.8	1.45	1.43	1.36	0.8	0.78	0.67	0.67	0.69	0.51	118	88	79	104	89	83	118	90	81	99	0.76	0.71
50	2022-03-08	20 y	white	single	27kg/m²	34	yes						yes			102	80	93	101	73	81	101	84	93	99	0.86	0.87	0.83	1.91	2.01	2.68	0.8	0.65	0.65	0.85	0.78	0.76	115	82	87	108	78	85	106	78	87	99	0.53	0.72
51	2021-09-17	19 y	black	single	39kg/m²	35			yes	yes	HIV			yes		116	86	96	119	90	83	119	76	80	98	0.84	0.87	0.72	2.7	2.86	2.66	0.53	1.64	0.55	0.57	0.64	0.39	124	86	71	121	85	76	120	85	81	98	0.79	0.64
observações:
abreviações :BMI= body mass index, GA= gestational age, GH=gestational hypertension,CH= cronic hypertension, BP=blood pressure, LLR= left lateral recumbency, HR= heart rate, DGM=diabetes gestational melitus
¹ patients with the name in red were hospitalized when they took the exam
²patient presented the condition in childhood.
[truncated: 10 more columns]
